# Supplementary material for: Shining a light on the impact of antifungals on Aspergillus fumigatus subcellular dynamics through fluorescence imaging
Source: Antimicrob Agents Chemother. 2024 Oct 15;68(11):e00803-24. doi: 10.1128/aac.00803-24 (PMC11539212; doi:10.1128/aac.00803-24)
Supplement: Supplemental tables — Tables S1 to S3. [file aac.00803-24-s0003.xlsx]

## Sheet: Supplementary Table 1
Supplementary table 1: Oligonucleotides used and plasmids generated in this work.
Primer name	Sequence (5´ → 3´)
BBgpdA-FW	AGTAGATGCCGACCGCGG
BBgpdA-RV	GGTGATGTCTGCTCAAGCG
PgpdAsGFP-FW	CCGCTTGAGCAGACATCACCATGGTGAGCAAGGGCGAG
PgpdAsGFP-RV	TCCCGCGGTCGGCATCTACTTCACTTGTACAGCTCGTCCA
PgpdAmKO2-FW	CCGCTTGAGCAGACATCACCATGGATATCAGATCTGTCTCGG
PgpdAmKO2-RV	TCCCGCGGTCGGCATCTACTTCAGGAATGAGCGACTGCAT
PgpdAmTagBFP2opt-FW	CCGCTTGAGCAGACATCACCATGGTCTCAAAGGGTGAAGAAC
PgpdAmTagBFP2opt-RV	TCCCGCGGTCGGCATCTACTTCAATTCAGCTTATGTCCCAGC
PgpdAK2S-FW	CCGCTTGAGCAGACATCACCATGGTCGGCGAGGACTCC
PgpdAK2S-RV	TCCCGCGGTCGGCATCTACTCTAGGAGTGGCCCAGCTT
FcyB_1-FW	ACAGTACCTGGTGCCTACCT
FcyB_1-FW	TGACTTTTGGTTACGCCGTCGTTGGCCGCCAGCCACTAA
PgdpA_1-FW	GACGGCGTAACCAAAAGTCA
PgdpA_1-RV	CGCTTGAGCAGACATCACC
FcyB_2-FW	TCCTAGTAATGCTCTTGATGATAGAAGTG
FcyB_2-RV	GCAAGAAGGTCAAGGTCACC
PgpdAmT2-FW	ATGGTCTCCAAGGGCGAGGCGCTTGAGCAGACATCACC
PgpdAmT2-RV	CTTGTACAGCTCGTCCATGCCATCAAGAGCATTACTAGGATTATCA
PgpdACit-FW	ATGGTCTCCAAGGGCGAGCGCTTGAGCAGACATCACC
PgpdACit-RV	CTTGTAAAGCTCGTCCATGCCATCAAGAGCATTACTAGGATTATCA
PgpdAmGL-FW	ATGGTCTCCAAGGGCGAGGCGCTTGAGCAGACATCACC
PgpdAmGL-RV	CTTGTAGAGCTCGTCCATGTCATCAAGAGCATTACTAGGATTATCA
PgpdAApl-FW	ATGGTGAGCAAGGGCGAGGCGCTTGAGCAGACATCACC
PgpdAApl-RV	CTTGTACAGCTCGTCCATGCCATCAAGAGCATTACTAGGATTATCA
PgpdAMrn-FW	ATGGTCTCCAAGGGCGAGGCGCTTGAGCAGACATCACC
PgpdAMrn-RV	CTTGTAGAGCTCGTCCATGCCATCAAGAGCATTACTAGGATTATCA
PgpdAtRFP-FW	ATGGTCTCCAAGGGCGAGCGCTTGAGCAGACATCACC
PgpdAtTFP-RV	CTTGTACAGCTCGTCCATGCCGTCATCAAGAGCATTACTAGGATTATCA
PgpdAmNG-FW	ATGGTCTCCAAGGGCGAGGCGCTTGAGCAGACATCACC
PgpdAmNG-RV	CTTGTAAAGCTCGTCCATGCCATCAAGAGCATTACTAGGATTATCA
PgpdAmEOS-FW	ATGTCCGCCATCAAGCCCCGCTTGAGCAGACATCACC
PgpdAmEOS-RV	GCGGCGGGCGTTGTCGGGGAGGCCGCATCAAGAGCATTACTAGGATTATCA
PgpdAtdT-FW	ATGGTGAGCAAGGGCGAGGCGCTTGAGCAGACATCACC
PgpdAtdT-RV	CTTGTACAGCTCGTCCATGCCCATCAAGAGCATTACTAGGATTATCA
PgpdAmR3-FW	ATGGTCTCTAAGGGCGAGGCGCTTGAGCAGACATCACC
PgpdAMR3-RV	CTTGTAGAGCTCGTCCATGCCACCATCAAGAGCATTACTAGGATTATCA
PgpdAmS3-FW	ATGATTGAACAAGATGGATCGCTTGAGCAGACATCACC
PgpdAMS3-RV	GAAGAACTCGTCAAGAAGGCCATCAAGAGCATTACTAGGATTATCA
PgpdAmSi3-FW	ATGATTGAACAAGATGGATCGCTTGAGCAGACATCACC
PgpdAMSi3-RV	GAAGAACTCGTCAAGAAGGCCATCAAGAGCATTACTAGGATTATCA
PgpdARFP-FW	ATGGCGGCCTCCTCCGAGGCGCTTGAGCAGACATCACC
PgpdARFP-RV	GGCGCCGGTGGAGTGGCGGCCATCAAGAGCATTACTAGGATTATCA
PxylPsGFP.2-FW	ATCGACTCGAAGAACCAACCATGGTGAGCAAGGGCGAG
PxylPsGFP.2-RV	TGAAATCACTGCTGCCATGGTCACTTGTACAGCTCGTCCA
PxylPmTagBFP2opt-FW	ATCGACTCGAAGAACCAACCATGGTCTCAAAGGGTGAAGAACT
PxylPmTagBFP2opt-FW	TGAAATCACTGCTGCCATGGTCAATTCAGCTTATGTCCCAGCTTG
PxylPK2S-FW	ATCGACTCGAAGAACCAACCATGGTCGGCGAGGACTCC
PxylPK2S-RV	TGAAATCACTGCTGCCATGGCTAGGAGTGGCCCAGCTTG
BBdel-FW	TGTGAAATTGTTATCCGCTCACAA
BBdel-RV	AAACAGCTATGACCATGATTACGC
pX-cass-FW	AATCATGGTCATAGCTGTTTCTGATGCGAGCAACAGTATGC
pX-cass-RV	GAGCGGATAACAATTTCACATGAGGGTTGAGTACGAGATTGG
pX-FW.2	CCATGGCAGCAGTGATTTCA
pX-RV.2	GGTTGGTTCTTCGAGTCGATG
∆fcyBPxMitBB-RV	AGATCTGATATCCTTGGCCT
citA-K2S-FW	AGGCCAAGGATATCAGATCT GTCGGCGAGGACTCCGTCCT
pX-K2S-RV	TGAAATCACTGCTGCCATGGCTAGGAGTGGCCCAGCTTG
sGFP-vam3-FW1	GGCGGTGGCGGTTCCATGTCCTTCGATCGTTTGAGCT
sGFP-vam3-RV1	TGAAATCACTGCTGCCATGGCTATCCGAGTGTGACTGCTAGG
sGFP-vam3-FW2	CATCGACTCGAAGAACCAACC ATGGTGAGCAAGGGCGAGG
sGFP-vam3-RV2	GACATGGAACCGCCACCGCC CTTGTACAGCTCGTCCATGC
mTagBFPSKL-FW	ATCGACTCGAAGAACCAACCATGGTATCAAAAGGCGAGGAACT
mTagBFPSKL-RV	AAATCACTGCTGCCATGGCTACAACTTAGAGTTCAGCTTATGGCCAAGCT
pUC19L-FW	GGCATGCAAGCTTGGCGTAA
pUC19L-RV	GTACCGAGCTCGAATTCACTG
cntAN1.2-FW	CTTGGCGGCCGCGTTTAAACTTTAACGCGACGACAGAATG
cntA2.2-RV	TTACGCCAAGCTTGCATGCCTTAAGAACGCGACGACCTTT
cntA3.2-FW	AGTGAATTCGAGCTCGGTACTGCCTGCAAATCACAAGAAC
cntAN2.2-RV	TAAAGTTTAAACGCGGCCGCCAAGGTGGGTGGATTTGTCT
uapCmKO2-FW	ATCGACTCGAAGAACCAACCATGGACGGTCCTGATCGAATC
uapCmKO2-RV	ATATCGGAACCGCCACCGCCTACAGCCAGAGAGCCGGA
mKO2uapC-FW	GGCGGTGGCGGTTCCGATATCAGATCTGTCTCGGTTATCAAG
mKO2uapC-RV	TGAAATCACTGCTGCCATGGCTAGGAATGAGCGACTGCATCCT
gRNA	Sequence (5´ → 3´)
gRNA_1	GATCAAAGAGCGACTTTCCG
gRNA_2	AGACGAATCGGGGTACACGC
Plasmid	Used for	Reference
pBM12	Fusion PCR-based generation of a knock-in cassette yielding strain	This study
	∆fcyB::mKO2PgpdA
pBM13	Fusion PCR-based generation of a knock-in cassette yielding strain	This study
	∆fcyB::mTagBFP2PgpdA
pFG39	Fusion PCR-based generation of a knock-in cassette yielding strain	This study
	∆fcyB::Katushka2SPgpdA
pESV12	Served as knock-in cassette after NotI-linearization yielding	This study
	∆fcyB::GFP(S65T)GFP S65TPxylP
pPM29	Served as knock-in cassette after NotI-linearization yielding	This study
	∆fcyB::mTagBFP2PxylP
pESV18	Served as knock-in cassette after NotI-linearization yielding	This study
	∆fcyB::Katushka2SPxylP
pESV9	PxylP-mTagBFP2-SKL cassette amplification	This study
pESV13	Backbone amplification for Katushka2S insert	This study
pESV24	PxylP-uapC-mKO2 cassette amplification	This study
pESV33	Backbone amplification for PxylP-uapC-mKO2 cassette	This study
pESV26	Fungal transformation:	This study
	∆uprt::PxylP-mTagBFP2-SKL knock-in cassette
pESV36	Fungal transformation:	This study
	∆cntA::PxylP-uapC-mKO2 knock-in cassette
pESV39	Fungal transformation:	This study
	∆fcyA::PxylP-GFP(S65T)GFP S65T-vam3 knock-in cassette
pESV40	Fungal transformation:	This study
	∆fcyB::PxylP-citA40-Katushka2S knock-in cassette

## Sheet: Supplementary Table 2
Supplementary table 2: A. fumigatus strains used in this work.
Strain	Genotype	Transformation method	Reference
A1160P+ (MFIG001)			Bertuzzi et al. (2021)
∆cntA	∆cntA::ble	HDR	This work
Cytosol expression
mTagBFP2	ΔfcyB∷PgpdA-mTagBFP2	HDR	This work
mTurquoise2	ΔfcyB∷PgpdA-mTurquoise2	CRISPR	This work
GFP(S65T)GFP S65T	ΔfcyB∷PgpdA-GFP(S65T)GFP S65T	HDR	This work
mGreenLantern	ΔfcyB∷PgpdA-mGreenLantern	CRISPR	This work
mEos3.1	ΔfcyB∷PgpdA-mEos3.1	CRISPR	This work
mNeonGreen	ΔfcyB∷PgpdA-mNeonGreen	CRISPR	This work
EYFP	ΔfcyB∷PgpdA-EYFP	CRISPR	This work
Citrine	ΔfcyB∷PgpdA-Citrine	CRISPR	This work
mKO2	ΔfcyB∷PgpdA-mKO2	HDR	This work
tdTomato	ΔfcyB∷PgpdA-tdTomato	CRISPR	This work
TagRFP-T	ΔfcyB∷PgpdA-TagRFP-T	CRISPR	This work
mRuby3	ΔfcyB∷PgpdA-mRuby3	CRISPR	This work
mApple	ΔfcyB∷PgpdA-mApple	CRISPR	This work
mScarlet-I3	ΔfcyB∷PgpdA-mScarlet-I3	CRISPR	This work
mScarlet-3	ΔfcyB∷PgpdA-mScarlet-3	CRISPR	This work
mRFP1	ΔfcyB∷PgpdA-mRFP1	CRISPR	This work
Katushka2S	ΔfcyB∷PgpdA-Katushka2S	HDR	This work
mMaroon1	ΔfcyB∷PgpdA-mMaroon1	CRISPR	This work
Inducible promoter
mTagBFP2PxylP	ΔfcyB∷PxylP-mTagBFP2	HDR	This work
GFP(S65T)GFP S65TPxylP	ΔfcyB∷PxylP-GFP(S65T)GFP S65T	HDR	This work
Katushka2SPxylP	ΔfcyB∷PxylP-Katushka2S	HDR	This work
GFP(S65T)GFP S65T-Vam3PxylP	ΔfcyA∷ PxylP-GFP(S65T)GFP S65T-vam3	HDR	This work
Tetrachrome strain
CitA40-Katushka2S (Katushka2Smit), GFP(S65T)GFP S65T-Vam3 (GFP-S65Tvac), mTagBFP2-SKL (mTagBFP2per), UapC-mKO2 (mKO2mem)	ΔfcyB∷PxylP-citA40-Katushka2S ΔfcyA∷ PxylP-GFP(S65T)GFP S65T-vam3 Δuprt∷ PxylP-mTagBFP2-SKL ΔcntA∷PxylP-uapC-mKO2	HDR	This work

## Sheet: Supplementary Table 3
Supplementary table 3: Description and source for each fluorescent protein investigated in this work. Excitation and emission data, and oligomerisation are from FPbase (https://www.fpbase.org)
Fluorescent protein	Exλ/Emλ	Oligomerisation	Source	Reference
mTagBFP2	399/454	monomer	gBlocks™ fragment (Integrated DNA Technologies, Inc.)	Birštonas et al. (2020)
mTurquoise2	434/474	monomer	gBlocks™ fragment (Integrated DNA Technologies, Inc.)	This work
GFP(S65T)GFP S65T	490/510	dimer	pgfpcccA	Gsaller et al. (2012)
mGreenLantern	503/514	monomer	LifeAct-mGreenLantern	Campbell et al. (2020)
mEos3.1	505/513	monomer	csr-1_hH1_mEos3.1_V5	Wang et al. (2023)
mNeonGreen	506/517	monomer	pGWKS11	Spencer et al. (2020)
EYFP	513/527	weak dimer	pSK495	Thrikawala & Rosowski (2020)
Citrine	516/529	weak dimer	pGWKS5	Spencer et al. (2020)
mKO2	551/565	monomer	gBlocks™ fragment (Integrated DNA Technologies, Inc.)	This work
tdTomato	554/581	tandem dimer	pSK536	Ortiz et al. (2022)
TagRFP-T	555/584	monomer	gBlocks™ fragment (Integrated DNA Technologies, Inc.)	This work
mRuby3	558/592	monomer	pGWKS7	Spencer et al. (2020)
mApple	568/592	monomer	csr-1_son-1_mApple	Wang et al. (2023)
mScarlet-I3	568/592	monomer	pmScarleti3_C1	Gadella et al. (2023)
mScarlet-3	569/592	monomer	pmScarlet3_C1	Gadella et al. (2023)
mRFP1	584/607	monomer	H2A:mRFP1	James et al. (2023)
Katushka2S	588/633	dimer	gBlocks™ fragment (Integrated DNA Technologies, Inc.)	This work
mMaroon1	609/657	monomer	pGWKS6	Spencer et al. (2020)
